# Supplementary material for: Sector analysis reveals patterns of cambium differentiation in poplar stems
Source: J Exp Bot. 2018 Jun 20;69(18):4339–48. doi: 10.1093/jxb/ery230 (PMC6093462; doi:10.1093/jxb/ery230)
Supplement: Supplementary Table S1 [file ery230_suppl_supplementary-table-s1.xlsx]

## Sheet: Suppl Table 1
Supplementary Table 1
sample #	full sector (FC) picture #	lost initial (LI)			LIX picture #	LIP picture #	xylem only (XO)		split xylem (SX) picture #	phloem only (PO)		split phloem (SP) picture #	periderm (P)	wound parenchyma (W)	tylose (T)
		picture#	%TG xylem	%TG phloem			picture#	%TG		picture#	%TG
p21	total: 11	7	75	80			20	86					total: 4		total: 3
	pictures#						12	72					pictures#		pictures#
	1, 3, 4, 8,						15	19					6, 7, 15, 18		14, 21, 22
	2x10, 11, 12,						16	15
	13, 14, 21						22	69
p22	total: 7								22-2	4	86		total: 5		total: 1
	pictures#									7	71		pictures#		pictures#
	3x3, 2x4, 5, 6									3	25		2, 4, 6, 7, 9		3
p25	total: 5	10	37.5	67			8	33		1	30		total: 5
	pictures#						5	20		4	75		pictures#
	1, 2, 3						9	8					1, 2, 3, 9, 10
	4, 7						6	12.5
p29	total: 15	13	50	80	29-22		27	50		6	62.5		total: 32	total: 1
	pictures#	30	57	75	29-20		7	50		6	71		pictures#	pictures#
	1, 2, 3, 4, 7	23	17	33			6	64		28	33		1, 4, 5, 6, 8,	11
	8, 2x9, 10, 11	12	55	67			5	57		24	40		12, 13, 16
	14, 16, 17						21	50		16	50		2x: 10, 22
	19, 24						15	6		13	40		3x: 19,27,28,
							32	8		13	40		31; 4x: 24, 25
p30	total: 11						13	9	30-21				total: 10	total: 3
	pictures#						9	12	30-22				pictures#	pictures#
	2, 3, 4, 5, 7						10	55					2, 5, 13, 14	2, 3, 23
	12, 14, 16						23	5					2x: 8, 10, 22
	17, 18, 19						8	21
							11	68
							15	62.5
							1	92
							6	86
							20	4
p33	total: 16	18	11	37.5		33-20	16	33		31	29	33-22	total: 46		total: 7
	pictures#	21	17	33			17	25		39	50		pictures#		pictures#
	1, 3x2, 3, 4, 5	7	25	50			4	45		15	40		6, 11, 18, 22		2, 8, 6, 11,
	6, 2x9, 10, 12	7	50	67			39	8		11	37.5		2x: 1, 2, 7		14, 21, 22
	13, 14, 15, 19	22	82	92						20	62		3x: 5, 8, 15
		11	85	89						12	17		4x: 21
		8	43	87.5						36	71		5x: 9, 12, 20
		36	60	67									8x: 13
		14	20	89
p34	total: 8	1	25	60			12	40		14	50		total: 10	total: 3
	pictures#	6	25	50			7	60		20	80		pictures#	pictures#
	3, 4, 5, 10, 11	20	50	67			1	40					4, 9, 10, 16	16, 17, 19
	16, 17, 21	9	50	83									17,19; 2x: 5,8
p46	total: 11	19	56	89			18	37.5		14	60			total: 8	total: 5
	pictures#	7	23	80			10	80		12	20			pictures#	pictures#
	2x1, 2, 3, 4	9	74	80			22	50						5, 6, 9, 11, 12	1, 15
	5, 8, 13, 14	12	35	80			21	32						14, 20, 21	3x: 5
	15, 17	3	25	67			11	19
							16	29
							6	33
							20	26
							13	44
p49	total: 13	15	32	67			7	65	49-1	6	25		total: 1	total: 2	total: 8
	pictures#	5	23	17			10	6		8	30		pictures#	pictures#	pictures#
	1, 2, 3, 4, 2x6						16	73					8	18, 20	1, 2, 5, 6, 9
	8, 9, 12, 13						11	24							11, 14, 17
	18, 2x19						14	4
							17	8
							20	26
							5	11
							4	18
p51	total: 15	12	7.5	87			10	7.5		27	78		total: 8	total: 3
	pictures#	6	6	50			5	85		10	62.5		pictures#	pictures#
	2, 3, 7, 13						19	11		5	40		7, 8, 12, 16	5, 12, 17
	3x14, 15, 16						21	71		19	11		2x: 13, 20
	2x17, 19, 20						9	66
	24, 27						15	25
							15	36
							25	54
							26	43
							4	20
							18	5
							23	6
							1	30
							7	74
p52	total: 7	4	47	86			3	33		4	62.5
	pictures#						2	11		16	40
	3, 6, 7, 8, 9						10	89
	11, 12						13	50
							1	78
p56	total: 10	2	28	60			5	35		15	86			total: 2
	pictures#	8	24	83			6	81		6	20			pictures#
	1, 2, 3, 9, 12						14	71		1	75			4, 6
	13, 16, 17						7	32		3	50
	18, 19						11	10		16	80
							1	6
p58	total: 6	6	8	60			13	31		17	37.5
	pictures#						14	23		2	25
	4, 7, 8, 9						15	7		5	33
	10, 18						11	27
							16	27
							3	48
							5	79
							20	62
							21	39
							22	19
p59	total: 14	15	63	67			9	48		9	43				total: 2
	pictures#						11	65		11	86				pictures#
	1, 2, 3, 4, 5, 6						7	62							2x: 6
	9, 12, 13, 2x14,						10	91
	16, 17, 18						8	17
p91	total: 12	8	47	67			17	11		9	50			total: 21	total: 2
	pictures#	7	14	50			20	6		6	33			pictures#	pictures#
	1, 3, 11, 12	9	30	75			10	21		6	50			2, 7, 9, 11,	2, 16
	13, 14, 15	27	23	80			18	7						15, 16, 17, 20
	19, 20, 21	6	29	60			6	8						2x: 1, 3, 6,
	22, 23	12	57	75			24	27						12, 18
		1	10	80			2	15						3x: 25
		26	8	40			25	93
		4	37.5	67
		25	17	33
p92	total: 9	9	25	67			17	9		15	67		total: 1	total: 9
	pictures#	10	25	67			1	20		20	50		pictures#	pictures#
	2, 6, 8, 12	11	50	67			5	12.5		3	33		7	5, 6, 11, 14
	13, 14, 16	22	12.5	67			5	33		12	50			17, 19, 20
	18, 21	20	20	50						12	50			2x: 1
										27	50
total #	170	48			2	1	103		4	50		1	122	52	28
